# Supplementary material for: Comorbidity Analysis between Alzheimer’s Disease and Type 2 Diabetes Mellitus (T2DM) Based on Shared Pathways and the Role of T2DM Drugs
Source: J Alzheimers Dis. 2017 Sep 18;60(2):721–31. doi: 10.3233/JAD-170440 (PMC5611890; doi:10.3233/JAD-170440)
Supplement: Supplementary File 1 [file jad-60-jad170440-s001.xlsx]

## Sheet: AD
Note: The expression values highlighted in green refer to significant expression values. i.e p-value < 0.05
	GSE1297 (hippocampal tissue) Hippocampal CA1 tissue
								GSE4757 EC Tissue
	Incipient		Moderate		Severe
	p-value	logFC	p-value	logFC	p-value	logFC		p-value	logFC
AKT1			0.642167	-0.0908029	0.271633	-0.186065	AKT1	0.75392	-0.0409718
BAD			0.060813	-0.163268	0.553947	-0.093879	BAD	0.08132	-0.380822
BDNF			0.724624	0.0976108			BDNF	0.38641	-0.253257
CASP3			0.03005	0.253384	0.448835	-0.0954196	CASP3
CCL2			0.677777	-0.131313			CCL2	0.59446	-0.0724828
FOXO3	0.20197	0.296311			0.558834	-0.109359	FOXO3	0.29513	-0.189351
GCG			0.980591	-0.00144342			GCG
GSK3B	0.055697	0.556797	0.214652	0.326537	0.345654	-0.189351	GSK3B
GYS1			0.746995	-0.0454314			GYS1
GYS2			0.049432	-0.231075			GYS2
IFNG			0.253902	-0.142417			IFNG
IGF1R			0.593515	0.154454	0.205089	-0.086201	IGF1R
IL1B			0.641413	0.0827026	0.386851	-0.109359	IL1B	0.48757	-0.0816138
IL6			0.510281	0.0840643	0.469066	-0.0679388	IL6
INS			0.145286	-0.150401			INS
INSR	0.126567	0.397255	0.367958	-0.118727			INSR	0.09055	-0.45799
IRS1	0.212198	0.295135	0.088785	0.409255	0.886088	-0.0335695	IRS1	0.11799	-0.242977
IRS2	0.077593	0.550901	0.047503	0.425459	0.64223	0.892	IRS2	0.71693	-0.101598
IRS4			0.494224	-0.0528949			IRS4	0.61921	-0.0573917
MAP3K5	0.134021	0.413594	0.721043	-0.0846703	0.251865	-0.459973	MAP3K5	0.64423	-0.12658
MAPK8			0.443666	0.111031	0.916358	-0.00868224	MAPK8	0.62698	-0.0892673
MAPT			0.455082	0.100305	0.021433	-0.261881	MAPT	0.55168	-0.0892673
MCL1	0.031899	0.708408	0.139573	-0.295128			MCL1	0.04769	-0.411195
MTOR			0.570529	0.105678	0.105587	-0.215915	MTOR
NFATC1			0.182606	-0.212568			NFATC1	0.86333	-0.0247367
NFATC2							NFATC2	0.27503	-0.158429
NFATC3	0.159835	0.340277	0.36719	-0.086201	0.736481	-0.018878	NFATC3	0.26173	-0.150401
NFATC4			0.626401	-0.0649175			NFATC4	0.33218	-0.137648
NFATC5							NFATC5
NFKB1			0.422039	-0.0923402			NFKB1
NGF							NGF
NTF3			0.027698	-0.227692			NTF3
NTRK1			0.058524	-0.199255			NTRK1
NTRK2			0.060988	-0.452057	0.277377	-0.395929	NTRK2	0.08466	-0.584241
PIK3CA	0.040206	0.714575	0.21669	0.481299	0.788363	-0.0954196	PIK3CA	0.36322	-0.169745
PIK3CB	0.12317	0.451013	0.165588	0.368489	0.185612	-0.483985	PIK3CB	0.69955	-0.0985055
PIK3R1	0.03947	0.67084	0.030853	0.712816	0.026145	-0.614845	PIK3R1	0.21542	-0.33825
PIK3R2			0.447108	0.0676387	0.261325	-0.0969617	PIK3R2
PPARG			0.568061	-0.0394883			PPARG
PRKAA1			0.336804	-0.15682	0.16408	-0.147202	PRKAA1	0.25023	-0.174621
PRKAA2			0.72843	0.041243			PRKAA2	0.24083	-0.300448
PRKAB1			0.122376	-0.172994	0.542378	-0.0619024	PRKAB1	0.8037	-0.0394883
PRKAB2			0.743271	-0.0424568			PRKAB2	0.13652	-0.434403
PRKAG1			0.898909	0.0200577	0.294305	-0.177882	PRKAG1
PRKAG2			0.400112	0.163499	0.319661	-0.086201	PRKAG2	0.66527	-0.0588937
PRKAG3							PRKAG3
PTPN11	0.151232	0.404903	0.063636	0.172488	0.311201	-0.184425	PTPN11	0.41188	-0.104697
RHEB	0.073935	0.619178	0.213266	0.41792	0.28633	-0.675765	RHEB	0.35806	-0.325539
SLC2A4			0.686802	-0.0409718			SLC2A4	0.62711	-0.0634092
STAT1	0.024947	0.861558	0.017125	0.941106	0.018395	-0.778432	STAT1	0.69903	-0.0454314
STAT2			0.215034	0.0908534	0.446322	-0.0892673	STAT2	0.73542	-0.0709665
STK11			0.402248	0.24245	0.777992	-0.0588937	STK11	0.5741	-0.0877334
TNF			0.362343	-0.077041			TNF
TSC2			0.453139	-0.107803	0.29641	0.825	TSC2	0.45617	-0.125006
	GSE5281
	Entorhinal cortex		hippocampus		medial temporal gyrus		posterior cingulate cortex		superior frontal gyrus
	p-value	logFC	p-value	logFC	p-value	logFC	p-value	logFC	p-value	logFC
AKT1	0.265401	0.281669			0.017957	-0.251367	0.118176	0.305679	0.007863	-0.229213
BAD	0.057177	0.594071	0.297325	0.059909	0.009484	0.144438	0.261238	-0.137648	0.132549	-0.342817
BDNF			0.004994	0.480058	0.033394	0.161049	0.179876	0.444667
CASP3	0.120702	0.439889	0.137041	0.148999	0.03046	-0.251882	0.174673	0.285698
CCL2	0.14979	-0.313656	0.337722	-0.119824	0.149093	-0.256528	0.181355	-0.403542
FOXO3	0.181966	-0.294243	0.295904	-0.0837527	0.002904	-0.94203	0.016049	0.822934	0.050638	-0.805156
GCG			0.100573	0.0538064	0.448814	0.0607392	0.256857	-0.199255
GSK3B	0.310948	0.177471	0.027545	0.119555	0.044339	0.0894982	0.02861	1.06488
GYS1	0.106322	0.352307
GYS2					0.485834	-0.052446	0.03124	-0.32916
IFNG	0.070422	-0.400301	0.366991	-0.0491584	0.105139	0.105678	0.06811	0.228973
IGF1R	0.041913	-0.677149	0.082479	-0.28051	0.03111	-0.16942	0.154512	-0.199255
IL1B			0.03882	-0.158268	0.142049	-0.113255	0.118258	0.186501
IL6	0.176859	-0.295836	0.170377	-0.0845173
INS			0.483679	0.0550568	0.008566	0.198243	0.143008	-0.118727
INSR			0.018497	0.571337	0.018739	-0.355129	0.145559	0.38405	0.080751	-0.782397
IRS1	0.082265	-0.534287	0.380794	0.090447	0.019138	-0.666347	0.240711	0.518031	0.002851	-0.209562
IRS2	0.080921	-0.491673	0.183446	-0.299383	0.02993	-0.693388	0.012847	1.18333	0.05369	-1.02034
IRS4			0.088239	-0.102063	0.621787	0.0371713			0.430515	-0.0335695
MAP3K5	0.061517	-0.718094	0.234384	0.372172	0.001472	-0.443203	0.026658	0.744161
MAPK8	0.212451	0.420509	0.027997	0.258217	0.00329	0.132379	0.049417	0.812293	0.098238	-0.471529
MAPT	0.156792	0.524666	0.003646	-0.609552	0.046244	0.170053	0.00243	1.00935	0.063432	-0.396878
MCL1	0.004138	-0.880179	0.21929	0.297837	0.006489	-1.14624	0.076143	-0.246395
MTOR	0.093966	0.449852	0.114243	0.341872	0.02729	0.139862	0.036605	0.549916
NFATC1	0.139458	0.282618	0.42614	0.0590783	0.024981	0.205893	0.086872	-0.222633
NFATC2	0.0452	-0.522634	0.066537	-0.120608	0.008976	-0.235824	0.069761	-0.277534
NFATC3	0.175111	-0.303116	0.031575	0.121413	0.022253	0.107688	0.120191	-0.260152
NFATC4			0.260705	-0.101598	0.025651	0.170181	0.067746	-0.454032
NFATC5
NFKB1			0.344256	-0.0723311	0.11638	-0.132262	0.129609	0.37629
NGF			0.368445	0.0568609	0.049624	0.240742	0.182819	-0.189351
NTF3			0.3801	0.107822	0.540658	0.0444641	0.782479	-0.0513992
NTRK1	0.209812	0.269991	0.622567	0.0385767	0.159094	0.165558	0.448312	0.180148
NTRK2	0.083336	-0.517668	0.030263	-0.291062	0.008496	-1.63039	0.106918	0.921436
PIK3CA			0.19032	0.1503	0.10291	-0.247423	0.061689	0.507921	0.270828	-0.102372
PIK3CB			0.004053	0.722379	0.143185	-0.152965	0.13556	-0.424688
PIK3R1	0.015896	-0.62638	0.001357	-0.750979	0.040817	-0.366615	0.010957	1.32884	0.027687	-0.921937
PIK3R2			0.591719	0.0359054	0.000648	0.171847	0.045838	-0.316528	0.002809	-0.682696
PPARG			0.200543	0.0657102	0.000514	0.185613	0.008561	0.43082
PRKAA1	0.029679	-0.560643	0.044197	-0.164884	0.057947	-0.281211	0.209856	-0.176251
PRKAA2	0.103677	0.780898	0.505901	0.045443	0.040299	-0.324636	0.072437	0.762987
PRKAB1			0.116261	0.296546	0.152255	0.136323	0.008682	0.721591
PRKAB2	0.047253	-0.550676	0.014201	-0.206562	0.017529	-0.183605	0.119785	0.54498
PRKAG1			0.092683	0.25084
PRKAG2	0.117479	0.420078	0.010341	0.815903	0.033241	0.144307	0.087279	0.282143
PRKAG3					0.04935	0.126841	0.005967	-0.41889
PTPN11	0.010952	-0.659039	0.031423	0.106884	0.035812	0.151209	0.009859	1.05381	0.268868	-0.320306
RHEB	0.038638	-0.539729	0.183884	0.407733	0.000496	0.461738	0.010153	1.38128	0.255299	-0.112475
SLC2A4					0.002966	0.217851	0.265764	0.137504
STAT1	0.084774	0.504163	0.287321	0.480058	0.01581	-0.370527	0.00836	1.16479
STAT2	0.03954	-0.819597	0.135839	0.0852887	0.006026	-0.683159	0.015773	-0.171368
STK11	0.168022	0.299362			0.001535	-0.692921	0.004848	-0.696658
TNF			0.283929	0.0708015	0.126309	0.1149	0.094632	-0.1976
TSC2	0.004388	0.971737	0.64143	0.0723116	0.175927	0.105812	0.18386	0.37629
	GSE36980
	Frontal cortex		Hippocampus		Temporal Cortex
	p-value	logFC	p-value	logFC	p-value	logFC
AKT1	0.335691	0.0565835	0.246265	0.0745054	0.011431	0.172488
BAD	0.692559	0.0257376	0.771001	-0.011588	0.36908	-0.0694519
BDNF	0.571835	0.0342157	0.182089	0.276199	0.042589	0.396159
CASP3	0.274355	0.0813396			0.510325	0.0840643
CCL2			0.010663	-1.77103	0.286417	-0.696658
FOXO3					0.230843	0.138814
GCG
GSK3B	0.669139	0.0496308	0.002822	0.465713	0.00569	0.304511
GYS1	0.577629	0.0426443
GYS2			0.609168	0.0426443	0.507414	-0.0306192
IFNG			0.186081	-0.139236	0.578659	-0.0291463
IGF1R	0.151704	0.104337	0.18962	0.183963	0.375455	0.0908534
IL1B			0.217906	-0.397828	0.557692	-0.155213
IL6			0.158979	-0.0484122	0.416509	-0.194295
INS
INSR
IRS1			0.517164	0.0468403	0.757698	-0.027675
IRS2	0.146066	-0.128156			0.267686	-0.0785637
IRS4	0.593851	0.0593553	0.575287	-0.104697	0.268941	0.186501
MAP3K5	0.453495	0.0799754	0.696547	-0.046921
MAPK8
MAPT			0.003699	0.407081	0.002276	0.187768
MCL1	0.064138	-0.2567	0.148443	-0.275786	0.308048	-0.227692
MTOR			0.0031	0.378512	0.084043	0.116365
NFATC1			0.157037	-0.192645	0.02227	-0.128156
NFATC2			0.026628	-0.375197	0.131708	-0.277534
NFATC3	0.146756	0.107018	0.001811	-0.215915	0.066206	-0.120294
NFATC4			0.191015	-0.174621	0.094597	-0.150401
NFATC5
NFKB1	0.837659	0.0186342	0.00163	-0.345564	0.205998	-0.150401
NGF			0.736162	-0.0174171	0.444461	-0.0484122
NTF3					0.13011	-0.0634092
NTRK1			0.458874	-0.0634092	0.746638	-0.0159576
NTRK2
PIK3CA			0.466276	0.0593553	0.264188	0.157044
PIK3CB	0.302476	0.133564	0.008947	0.391768	0.0402	0.438293
PIK3R1	0.465212	0.077243	0.040974	0.285698	0.016883	0.326537
PIK3R2			0.040779	0.222805	0.471029	0.0908534
PPARG					0.532922	-0.0528949
PRKAA1	0.437431	0.0922074	0.462019	-0.077041	0.068294	0.181421
PRKAA2	0.08328	0.243669	0.004983	0.632268	0.003397	0.435095
PRKAB1			0.593021	0.0342157	0.592589	-0.0573917
PRKAB2	0.369564	0.144046	0.002298	0.325386	0.277109	0.253384
PRKAG1	0.223567	0.123004	0.000358	0.412511	0.001616	0.332278
PRKAG2			0.102075	0.189034	0.217339	0.0731347
PRKAG3	0.606121	0.0342157
PTPN11	0.835789	0.0172093			0.207457	0.167358
RHEB	0.323466	0.077243	0.001964	0.366252	0.014459	0.371838
SLC2A4	0.455595	0.0579701	0.214889	-0.128156	0.156032	-0.172994
STAT1			0.237456	0.176323	0.475198	-0.320126
STAT2	0.138496	-0.298673	0.465349	-0.121863	0.285112	-0.26708
STK11					0.395581	-0.0664274
TNF	0.508797	0.0635029	0.738116	-0.0291463	0.438045	-0.0603973
TSC2	0.739743	0.0229004	0.000508	0.285698	0.034505	0.14274

## Sheet: T2DM
	GSE13760				GSE20966				GSE38642				GSE23343
Genes	p-value	logFC			p-value	logFC			p-value	logFC			p-value	logFC
AKT1	0.017402	-0.260152		AKT1				AKT1	0.884498	-0.0159576		AKT1	0.753813	-0.0724828
BAD				BAD	0.359302	-0.0831412		BAD	0.543189	-0.0454314		BAD	0.058449	0.157044
BDNF				BDNF				BDNF	0.692804	-0.0262051		BDNF	0.701311	0.0398403
CASP3				CASP3	0.593927	-0.0502036		CASP3				CASP3	0.476496	-0.115597
CCL2	0.570675	0.43189		CCL2	0.001103	-1.60034		CCL2	0.10317	0.538041		CCL2	0.441259	-0.112475
FOXO3				FOXO3	0.268151	-0.14003		FOXO3				FOXO3	0.088017	-0.573467
GCG				GCG	0.429505	-0.094187		GCG				GCG	0.276251	0.0745054
GSK3B	0.619699	0.0440443		GSK3B	0.567615	-0.0735451		GSK3B	0.183024	-0.187707		GSK3B	0.064335	-0.477944
GYS1				GYS1				GYS1	0.277462	-0.192645		GYS1	0.160383	0.361768
GYS2	0.397605	0.0648829		GYS2				GYS2				GYS2
IFNG				IFNG				IFNG	0.030921	-0.137648		IFNG	0.328276	-0.0969617
IGF1R	0.327462	0.0662614		IGF1R	0.017698	-0.477542		IGF1R	0.108714	-0.2567		IGF1R	0.013454	-0.215915
IL1B	0.477631	0.180148		IL1B	0.010073	-0.556181		IL1B				IL1B	0.209623	-0.115597
IL6				IL6	0.092811	-0.251024		IL6	0.167503	0.982583		IL6	0.604776	0.0579701
INS				INS	0.947203	-0.0197553		INS				INS	0.697423	0.0313952
INSR	0.149556	0.308011		INSR	0.031044	-0.247937		INSR	0.490853	-0.121863		INSR	0.108367	0.178874
IRS1	0.589988	0.107018		IRS1	0.071626	-0.178208		IRS1	0.28354	-0.268817		IRS1	0.008985	-0.560643
IRS2	0.154684	0.27858		IRS2				IRS2	0.265521	-0.16004		IRS2	0.544341	-0.26708
IRS4				IRS4				IRS4	0.144529	-0.0908029		IRS4	0.286093	-0.136062
MAP3K5	0.35169	0.164786		MAP3K5	0.00175	-0.569394		MAP3K5				MAP3K5	0.171296	0.425459
MAPK8				MAPK8	0.173643	-0.118257		MAPK8				MAPK8	0.039984	-0.354759
MAPT	0.403892	0.0565835		MAPT	0.894592	-0.00795672		MAPT	0.024183	-0.295128		MAPT	0.051359	0.158337
MCL1	0.062051	0.212881		MCL1	0.823479	-0.0285576		MCL1				MCL1	0.04292	0.121679
MTOR	0.397723	0.0745054		MTOR				MTOR	0.31004	-0.182786		MTOR	0.493668	-0.077041
NFATC1	0.454044	0.0758749		NFATC1	0.6171	-0.0381545		NFATC1	0.188553	0.120352		NFATC1	0.017224	0.200379
NFATC2				NFATC2	0.726459	-0.0254707		NFATC2				NFATC2	0.264943	-0.0573917
NFATC3	0.104115	0.211635		NFATC3	0.556687	-0.078259		NFATC3				NFATC3	0.132186	0.205393
NFATC4	0.673232	0.0342157		NFATC4	0.047285	-0.206728		NFATC4				NFATC4	0.258793	-0.106249
NFATC5				NFATC5				NFATC5				NFATC5
NFKB1				NFKB1	0.24872	-0.0966532		NFKB1	0.639919	-0.110916		NFKB1	0.453461	-0.0985055
NGF				NGF	0.685561	-0.0300299		NGF	0.691783	-0.0365259		NGF	0.564279	0.0962619
NTF3				NTF3				NTF3				NTF3	0.461927	0.0635029
NTRK1				NTRK1	0.726666	-0.0344558		NTRK1	0.692067	-0.0306192		NTRK1	0.379668	0.0786098
NTRK2	0.833564	0.0214797		NTRK2	0.008952	-0.238374		NTRK2				NTRK2	0.129026	-0.226004
PIK3CA	0.224489	0.146655		PIK3CA	0.205754	-0.15682		PIK3CA	0.430467	-0.104697		PIK3CA	0.14934	-0.316528
PIK3CB	0.138946	0.164786		PIK3CB	0.13522	-0.147042		PIK3CB				PIK3CB	0.027429	-0.571322
PIK3R1	0.383493	0.175045		PIK3R1	0.007135	0.78115		PIK3R1	0.249563	-0.14401		PIK3R1	0.008795	-0.859876
PIK3R2				PIK3R2	0.719592	-0.0490091		PIK3R2	0.035319	-0.332789		PIK3R2	0.107653	0.324235
PPARG	0.475713	0.0384362		PPARG				PPARG	0.898793	-0.00868224		PPARG
PRKAA1	0.061347	0.388465		PRKAA1	0.11527	-0.126738		PRKAA1	0.307498	-0.0800879		PRKAA1	0.105378	-0.496142
PRKAA2				PRKAA2	0.179039	-0.148481		PRKAA2	0.581004	-0.0694519		PRKAA2	0.096451	0.136191
PRKAB1				PRKAB1				PRKAB1				PRKAB1	0.297909	0.0976108
PRKAB2				PRKAB2	0.776209	-0.0434972		PRKAB2				PRKAB2	0.54492	0.16092
PRKAG1				PRKAG1	0.864085	-0.0219508		PRKAG1				PRKAG1	0.027269	-0.340075
PRKAG2	0.017431	-0.392137		PRKAG2	0.071213	-0.13733		PRKAG2				PRKAG2	0.320474	0.250962
PRKAG3				PRKAG3	0.656549	-0.0319461		PRKAG3	0.479994	-0.0513992		PRKAG3	0.397333	0.0867838
PTPN11	0.598325	0.0426443		PTPN11	0.949808	-0.00882739		PTPN11				PTPN11	0.033915	-0.694321
RHEB	0.196382	0.185232		RHEB	0.541816	-0.0712696		RHEB	0.044721	0.27023		RHEB	0.031795	-0.650635
SLC2A4	0.58949	0.0229004		SLC2A4	0.820562	-0.0156659		SLC2A4	0.167213	0.158337		SLC2A4	0.664912	-0.0439433
STAT1	0.152214	0.172488		STAT1	0.000148	-1.17234		STAT1	0.573431	-0.0709665		STAT1	0.26106	0.326537
STAT2				STAT2	0.375426	-0.149441		STAT2	0.173773	-0.397828		STAT2	0.02365	0.258217
STK11	0.817307	0.0143553		STK11	0.03802	-0.326624		STK11	0.004262	-0.212568		STK11	0.093936	0.207893
TNF	0.849614	0.015783		TNF				TNF				TNF	0.451284	0.0384362
TSC2	0.757183	0.0398403		TSC2	0.378783	-0.0934172		TSC2	0.085148	-0.14401		TSC2	0.00401	1.00072

## Sheet: Metformin
	GSE35961(Mouse)					GSE36847(Human)
				Cytosolic RNA				Polysome associated RNA
Genes	p-value	LogFC		p-value	LogFC		p-value	LogFC
APP	3.61e-05	2.51228		0.179326	0.37629		0.002513	0.667211
ADAM10	0.016157	0.413486		0.518663	0.105678		0.172888	0.345964
AKT1	0.00189	0.634593					0.312287	-0.171368
BACE1	0.01123	0.571143		0.389452	0.0935602		0.064552	0.169925
CYCS	0.005616	0.445409					0.417519	-0.125006
DPP4	0.01456	-0.242123		0.637161	0.0299829		0.238887	-0.0694519
EGF	0.012883	-0.101908		0.904102	0.00575927		0.400074	0.0468403
GCG	0.753964	0.0113525		0.774856	0.0114956		0.011367	-0.0923402
GLP1R	0.158795	-0.0730897		0.254145	0.0854247		0.308924	0.0538064
HK2	0.019168	0.219091					0.054134	-0.192645
INS	0.270965	-0.0609992		0.860288	0.00575927		0.625437	-0.0291463
LEP	0.780999	0.010923		0.768327	0.0143553
MAPT	0.004865	0.124725		0.02345	0.21661		0.016011	0.313826
MID1	0.003123	0.412944		0.055901	0.204141		0.049287	0.169925
MTOR	0.001899	0.781234					0.073906	0.341417
NFKB1	0.031904	0.232292		0.501286	0.0593553		0.875268	-0.0159576
PPARG	0.005218	0.616169					0.341414	-0.0380063
PPP2CA	0.004644	0.652785		0.145224	0.164786		0.15585	0.285698
PPP2R2A	0.009279	0.457332		0.038548	0.153157		0.160158	0.124328
PPP2R2B	0.014042	0.250477					0.255834	-0.0558912
PRKAA1	0.002322	0.342441		0.616332	0.0524159		0.176297	0.144046
PRKAA2	0.131151	0.277628		0.642516	0.0257376		0.410018	-0.027675
PRKAB1	0.143664	0.165944		0.02056	-0.296899		0.006135	-0.364013
PRKAB2	0.004014	0.301471		0.018654	0.141433		0.265382	0.0935602
PRKAG1	0.017429	0.149389		0.560522	0.176323		0.045374	-0.349235
PRKAG2	0.487466	-0.0518477		0.775734	0.0271541		0.319823	-0.0634092
PRKAG3	0.072195	-0.0380063		0.237124	0.0621217		0.674595	0.0285692
PSEN1	0.000824	0.567837		0.005967	0.158337		0.012356	0.408168
RETN	0.017671	-0.155373		0.59785	0.0299829		0.326593	0.0496308
SLC2A4	0.003646	-0.183769		0.129746	0.0717627		0.741458	-0.011588
SYP	0.015222	-0.186393		0.829643	0.0114956
TCF7L2	0.01284	-0.224317		0.031293	0.240009		0.005815	0.240009
TNF	0.300135	0.0272956					0.742538	-0.0101344
