# Supplementary material for: Comorbidity Analysis between Alzheimer’s Disease and Type 2 Diabetes Mellitus (T2DM) Based on Shared Pathways and the Role of T2DM Drugs
Source: J Alzheimers Dis. 2017 Sep 18;60(2):721–31. doi: 10.3233/JAD-170440 (PMC5611890; doi:10.3233/JAD-170440)
Supplement: Supplementary File 3 [file jad-60-jad170440-s003.xlsx]

## Sheet: T2DM drugs
Note: Information about T2DM and AD drugs, their targets and corresponding PMIDs
Texts highlighted in red are the negative effects of drugs in AD
T2DM Drugs	Protein Targets in the context of AD from drugbank	supporting PMIDs	Evidence
Metformin	PRKAB1	22864903, 22850868, 12030277, 19237574	"inhibits advanced glycation end products (AGEs)-induced renal tubular cell injury by suppressing reactive oxygen species generation via reducing receptor for AGEs (RAGE) expression.", "Metformin protects against lipoapoptosis and enhances GLP-1 secretion from GLP-1-producing cells", "Vitamin B12 deficiency, tumor necrosis factor-alpha, and epidermal growth factor: a novel function for vitamin B1…
Pioglitazone	PPARG, CYP2C8	19923038, 22836247, 23874687, 18784309, 20571524	"In addition, pioglitazone treatment resulted in a decrease in fasting plasma insulin levels, indicating enhanced insulin sensitivity." "Pioglitazone treatment resulted in the phenotypic polarization of microglial cells from a proinflammatory M1 state, into an anti-inflammatory M2 state that was associated with enhanced phagocytosis of deposited forms of amyloid.", " Pioglitazone normalized neuro…
Rosiglitazone	PPARG, ACSL4	19776322, 21246057, 24623782, 20655383, 17361034	" Rosiglitazone effects to ameliorate Alzheimer's disease pathogenic features: insulin signaling and neurotrophic factors", "rosiglitazone, the irreversible PPARγ antagonist GW9662, and overexpressing PPARγ suggests that the NPD1-mediated down-regulation of BACE1 and Aβ42 peptide release is PPARγ-dependent", "rosiglitazone improves hippocampus-dependent cognitive deficits in some AD patients and …
Exenatide	GLP1R	22938097, 24640977, 22476196	"GLP-1 and longer-lasting protease-resistant analogues cross the blood-brain barrier, protect memory formation (AD) or motor activity (PD), protect synapses and synaptic functions, enhance neurogenesis, reduce apoptosis, protect neurons from oxidative stress, and reduce plaque formation and the chronic inflammation response in the brains of mouse models of AD", "are showing much promise in reduci…
Sitagliptin	DPP4	20005285, 22245388, 24304575	"sitagliptin can significantly delay some forms of AD pathology, including amyloid deposition, when administered early in the disease course of a transgenic mouse model of AD.", "increases tau phosphorylation in the hippocampus of rats with type 2 diabetes and in primary neuron cultures.", " sitagliptin might improve the cognitive function of the diabetic rats and the hypothalamic acetylcholine l…
Insulin Glargine	INSR, IGF1R	not found
Glibenclamide	ABCC8, KCNJ1, KCNJ5, ABCC9, ABC11, ABCA1, CFTR, KCNJ11, KCNJ8, CPT1A	20639139, 24453306	"Administration of studied antidiabetic drugs, glibenclamide and pioglitazone, resulted in significant improvement in spatial cognition and in learning and memory performance, as well as significant decrease in hippocampal hyperphosphorylated tau protein and hippocampal galanin.", "Focal application of glucose or glibenclamide to neurogliaform cells mimics the excitation suppressing effect of ext…
Glimepiride	KCNJ11, KCNJ1, ABCC8	24952384, 24184877	"reduces CD14 expression and cytokine secretion from macrophages.", "attenuates Aβ production via suppressing BACE1 activity in cortical neurons."
Acarbose	MGAM, GAA, SI, AMY2A	not found
Vildagliptin	DPP4	24117480	"memory retention and a dose-dependent attenuation of Aβ, tau phosphorylation and inflammatory markers and increased GLP-1 levels."
Streptozocin	SLC2A2	22115895, 16412093, 17130475, 7897397, 16627931	" The results shown that streptozotocin induced a series of Alzheimer disease -like changes in behaviour, a significant decline in learning and memory formation, an increased expression of total tau and an increased ratio of phosphorylated tau, and damage to nucleus and nucleolus as seen in electron micrographs", "The IR signalling cascade alteration and its consequences in rats treated with STZ …
Insulin Aspart	INSR	16936707	"Our results indicate that insulin-induced memory improvement can be enhanced by using ASP-I. This finding may be especially relevant for a potential clinical administration of intranasal insulin in the treatment of memory disorders like Alzheimer's disease."
Troglitazone	PPARG, ACSL4, SERPINE1, SLC29A1, ESRRG	15993441, 16787414, 11750908, 15707577, 10995830	"These findings demonstrate that PPARgamma agonists attenuate the effects of Abeta on LTP, and support the potential use of these agents to alleviate the symptoms of Alzheimer's disease.", "appeared to enhance 3'-phosphoinositide-dependent protein kinase 1 (PDK1) nuclear translocation, resulting in a decrease in cytosolic phosphorylated 70 kDa ribosomal protein kinase (p70S6) and phosphorylated m…
Gliclazide	ABCC8, VEGFA	not found
Insulin Detemir	CYP1A2	25374101	"Long-acting intranasal insulin detemir improves cognition for adults with mild cognitive impairment or early-stage Alzheimer's disease dementia."
Repaglinide	PPARG, ABBC8	not found
Saxagliptin	CYP3A4	23603201	" Saxagliptin mediated through DPP-4 inhibition demonstrates a unique mechanism for Aβ and tau clearance by increasing GLP-1 levels and reverses the behavioural deficits and pathology observed in AD.", ""
Glipizide	PPARG, ABBC8	not found
Nateglinide	PPARG, ABBC8	not found
Insulin Lispro	INSR, IGF1R	not found

## Sheet: AD Drugs
AD drug	Protein Targets in the context of T2DM from drugbank	PMIDs	Evidence
Donepezil		not found
Rivastigmine		not found
Memantine		not found
Galantamine		not found
Tacrine	22083044, 25459756		"Diabetes-induced central cholinergic neuronal loss and cognitive deficit are attenuated by tacrine", "ameliorated cognitive deficits in several animal models of dementia including type 2 diabetic db/db mice in a similar manner to tacrine, an acetylcholinesterase inhibitor"
